# Supplementary material for: Genetic Characterization of Caiman crocodilus (Crocodilia: Alligatoridae) on Gorgona Island, Colombia
Source: Biology (Basel). 2025 Sep 9;14(9):1227. doi: 10.3390/biology14091227 (PMC12467642; doi:10.3390/biology14091227)
Supplement: Supplementary file 1 [file biology-14-01227-s001.zip]

Archive with 1 entries (1 files):
- biology-3633601-supplementary.pdf
